# Supplementary material for: Development of advanced progress recognition algorithms for construction monitoring
Source: PLoS One. 2025 Oct 9;20(10):e0333262. doi: 10.1371/journal.pone.0333262 (PMC12510549; doi:10.1371/journal.pone.0333262)
Supplement: S1 File — (CSV) [file pone.0333262.s001.csv]

confidence	TP	FP	FN	precision	recall
0.99	0	0	900	0.991	0
0.989	2	0	898	0.99	0.003
0.987	4	0	896	0.99	0.005
0.986	7	0	893	0.992	0.008
0.985	9	0	891	0.991	0.01
0.984	11	0	889	0.992	0.013
0.982	14	0	886	0.991	0.016
0.981	16	0	884	0.991	0.018
0.98	18	0	882	0.99	0.021
0.978	21	0	879	0.993	0.023
0.977	23	0	877	0.99	0.026
0.976	25	0	875	0.992	0.029
0.975	28	0	872	0.99	0.031
0.973	30	0	870	0.991	0.034
0.972	32	0	868	0.992	0.037
0.971	35	0	865	0.992	0.039
0.97	37	0	863	0.992	0.042
0.968	39	0	861	0.991	0.044
0.967	42	0	858	0.99	0.047
0.966	44	0	856	0.992	0.05
0.964	46	0	854	0.991	0.052
0.963	49	0	851	0.992	0.055
0.962	51	0	849	0.992	0.057
0.961	54	0	846	0.992	0.06
0.959	56	0	844	0.991	0.063
0.958	58	0	842	0.992	0.065
0.957	61	0	839	0.99	0.068
0.955	63	0	837	0.99	0.07
0.954	65	0	835	0.991	0.073
0.953	68	0	832	0.989	0.076
0.952	70	0	830	0.991	0.078
0.95	72	0	828	0.991	0.081
0.949	75	0	825	0.992	0.084
0.948	77	0	823	0.99	0.086
0.947	79	0	821	0.991	0.089
0.945	82	0	818	0.99	0.091
0.944	84	0	816	0.991	0.094
0.943	86	0	814	0.989	0.097
0.941	89	0	811	0.99	0.099
0.94	91	0	809	0.991	0.102
0.939	93	0	807	0.991	0.104
0.938	96	0	804	0.991	0.107
0.936	98	1	802	0.989	0.11
0.935	101	1	799	0.99	0.112
0.934	103	1	797	0.989	0.115
0.932	105	1	795	0.989	0.117
0.931	108	1	792	0.989	0.12
0.93	110	1	790	0.99	0.123
0.929	112	0	788	0.992	0.125
0.927	115	1	785	0.99	0.128
0.926	117	1	783	0.99	0.131
0.925	119	1	781	0.99	0.133
0.923	122	1	778	0.99	0.136
0.922	124	1	776	0.99	0.138
0.921	126	1	774	0.989	0.141
0.92	129	1	771	0.991	0.144
0.918	131	1	769	0.989	0.146
0.917	133	1	767	0.989	0.149
0.916	136	1	764	0.989	0.151
0.915	138	1	762	0.99	0.154
0.913	140	1	760	0.991	0.157
0.912	143	1	757	0.99	0.159
0.911	145	1	755	0.991	0.162
0.909	148	1	752	0.99	0.164
0.908	150	1	750	0.991	0.167
0.907	152	1	748	0.988	0.17
0.906	155	1	745	0.99	0.172
0.904	157	1	743	0.989	0.175
0.903	159	1	741	0.989	0.178
0.902	162	1	738	0.99	0.18
0.9	164	1	736	0.989	0.183
0.899	166	1	734	0.99	0.185
0.898	169	1	731	0.989	0.188
0.897	171	1	729	0.991	0.191
0.895	173	1	727	0.989	0.193
0.894	176	1	724	0.991	0.196
0.893	178	2	722	0.988	0.198
0.891	180	1	720	0.989	0.201
0.89	183	2	717	0.988	0.204
0.889	185	1	715	0.99	0.206
0.888	187	1	713	0.991	0.209
0.886	190	2	710	0.989	0.211
0.885	192	2	708	0.989	0.214
0.884	195	1	705	0.99	0.217
0.883	197	1	703	0.99	0.219
0.881	199	2	701	0.989	0.222
0.88	202	2	698	0.989	0.225
0.879	204	2	696	0.988	0.227
0.877	206	1	694	0.99	0.23
0.876	209	2	691	0.989	0.232
0.875	211	2	689	0.989	0.235
0.874	213	2	687	0.988	0.238
0.872	216	2	684	0.99	0.24
0.871	218	2	682	0.988	0.243
0.87	220	2	680	0.99	0.245
0.868	223	2	677	0.989	0.248
0.867	225	2	675	0.99	0.251
0.866	227	2	673	0.988	0.253
0.865	230	2	670	0.99	0.256
0.863	232	2	668	0.99	0.258
0.862	234	2	666	0.99	0.261
0.861	237	2	663	0.988	0.264
0.86	239	2	661	0.989	0.266
0.858	242	2	658	0.99	0.269
0.857	244	3	656	0.988	0.272
0.856	246	3	654	0.988	0.274
0.854	249	2	651	0.988	0.277
0.853	251	2	649	0.989	0.279
0.852	253	2	647	0.989	0.282
0.851	256	2	644	0.989	0.285
0.849	258	2	642	0.989	0.287
0.848	260	3	640	0.987	0.29
0.847	263	2	637	0.989	0.292
0.845	265	3	635	0.988	0.295
0.844	267	3	633	0.987	0.298
0.843	270	3	630	0.987	0.3
0.842	272	2	628	0.99	0.303
0.84	274	3	626	0.988	0.305
0.839	277	2	623	0.989	0.308
0.838	279	3	621	0.989	0.311
0.836	281	2	619	0.989	0.313
0.835	284	2	616	0.99	0.316
0.834	286	3	614	0.989	0.319
0.833	289	3	611	0.989	0.321
0.831	291	3	609	0.988	0.324
0.83	293	3	607	0.988	0.326
0.829	296	3	604	0.989	0.329
0.828	298	3	602	0.988	0.332
0.826	300	3	600	0.987	0.334
0.825	303	3	597	0.989	0.337
0.824	305	3	595	0.989	0.339
0.822	307	3	593	0.987	0.342
0.821	310	3	590	0.988	0.345
0.82	312	3	588	0.989	0.347
0.819	314	3	586	0.988	0.35
0.817	317	3	583	0.989	0.352
0.816	319	3	581	0.989	0.355
0.815	321	3	579	0.989	0.358
0.813	324	3	576	0.988	0.36
0.812	326	4	574	0.987	0.363
0.811	328	3	572	0.989	0.366
0.81	331	4	569	0.987	0.368
0.808	333	3	567	0.989	0.371
0.807	336	4	564	0.987	0.373
0.806	338	4	562	0.988	0.376
0.804	340	3	560	0.989	0.379
0.803	343	4	557	0.987	0.381
0.802	345	4	555	0.987	0.384
0.801	347	4	553	0.987	0.386
0.799	350	4	550	0.989	0.389
0.798	352	4	548	0.987	0.392
0.797	354	4	546	0.986	0.394
0.796	357	4	543	0.986	0.397
0.794	359	4	541	0.989	0.399
0.793	361	4	539	0.988	0.402
0.792	364	5	536	0.986	0.405
0.79	366	4	534	0.987	0.407
0.789	368	4	532	0.988	0.41
0.788	371	4	529	0.987	0.413
0.787	373	5	527	0.986	0.415
0.785	375	4	525	0.988	0.418
0.784	378	5	522	0.987	0.42
0.783	380	5	520	0.986	0.423
0.781	383	4	517	0.988	0.426
0.78	385	5	515	0.986	0.428
0.779	387	5	513	0.986	0.431
0.778	390	4	510	0.989	0.433
0.776	392	5	508	0.987	0.436
0.775	394	5	506	0.986	0.439
0.774	397	5	503	0.987	0.441
0.773	399	5	501	0.987	0.444
0.771	401	5	499	0.987	0.446
0.77	404	5	496	0.987	0.449
0.769	406	5	494	0.987	0.452
0.767	408	4	492	0.988	0.454
0.766	411	4	489	0.988	0.457
0.765	413	5	487	0.986	0.46
0.764	415	4	485	0.988	0.462
0.762	418	5	482	0.987	0.465
0.761	420	5	480	0.987	0.467
0.76	422	5	478	0.988	0.47
0.758	425	5	475	0.987	0.473
0.757	427	5	473	0.986	0.475
0.756	430	6	470	0.986	0.478
0.755	432	5	468	0.986	0.48
0.753	434	5	466	0.988	0.483
0.752	437	5	463	0.987	0.486
0.751	439	6	461	0.986	0.488
0.749	441	5	459	0.987	0.491
0.748	444	6	456	0.985	0.493
0.747	446	5	454	0.987	0.496
0.746	448	6	452	0.987	0.499
0.744	451	6	449	0.986	0.501
0.743	453	5	447	0.988	0.504
0.742	455	5	445	0.988	0.507
0.741	458	5	442	0.987	0.509
0.739	460	6	440	0.986	0.512
0.738	462	5	438	0.987	0.514
0.737	465	6	435	0.985	0.517
0.735	467	6	433	0.985	0.52
0.734	469	6	431	0.987	0.522
0.733	472	6	428	0.986	0.525
0.732	474	6	426	0.987	0.527
0.73	477	6	423	0.987	0.53
0.729	479	7	421	0.985	0.533
0.728	481	6	419	0.988	0.535
0.726	484	6	416	0.986	0.538
0.725	486	7	414	0.986	0.54
0.724	488	6	412	0.986	0.543
0.723	491	7	409	0.985	0.546
0.721	493	7	407	0.985	0.548
0.72	495	7	405	0.985	0.551
0.719	498	6	402	0.987	0.554
0.717	500	6	400	0.987	0.556
0.716	502	6	398	0.987	0.559
0.715	505	7	395	0.986	0.561
0.714	507	7	393	0.984	0.564
0.712	509	7	391	0.985	0.567
0.711	512	7	388	0.985	0.569
0.71	514	7	386	0.985	0.572
0.709	516	7	384	0.985	0.574
0.707	519	7	381	0.986	0.577
0.706	521	6	379	0.987	0.58
0.705	524	7	376	0.985	0.582
0.703	526	8	374	0.984	0.585
0.702	528	7	372	0.986	0.587
0.701	531	7	369	0.985	0.59
0.7	533	7	367	0.985	0.593
0.698	535	7	365	0.986	0.595
0.697	538	8	362	0.984	0.598
0.696	540	8	360	0.985	0.601
0.694	542	8	358	0.984	0.603
0.693	545	7	355	0.986	0.606
0.692	547	8	353	0.985	0.608
0.691	549	7	351	0.986	0.611
0.689	552	7	348	0.986	0.614
0.688	554	8	346	0.984	0.616
0.687	556	8	344	0.985	0.619
0.686	559	7	341	0.986	0.621
0.684	561	8	339	0.985	0.624
0.683	563	7	337	0.986	0.627
0.682	566	8	334	0.985	0.629
0.68	568	7	332	0.987	0.632
0.679	571	8	329	0.985	0.634
0.678	573	7	327	0.986	0.637
0.677	575	8	325	0.985	0.64
0.675	578	9	322	0.984	0.642
0.674	580	8	320	0.986	0.645
0.673	582	9	318	0.984	0.648
0.671	585	9	315	0.984	0.65
0.67	587	8	313	0.986	0.653
0.669	589	9	311	0.984	0.655
0.668	592	8	308	0.986	0.658
0.666	594	8	306	0.986	0.661
0.665	596	8	304	0.986	0.663
0.664	599	9	301	0.985	0.666
0.662	601	9	299	0.985	0.668
0.661	603	9	297	0.984	0.671
0.66	606	9	294	0.984	0.674
0.659	608	9	292	0.984	0.676
0.657	610	8	290	0.986	0.679
0.656	613	9	287	0.984	0.681
0.655	615	8	285	0.986	0.684
0.654	618	9	282	0.985	0.687
0.652	620	10	280	0.983	0.689
0.651	622	10	278	0.984	0.692
0.65	625	9	275	0.984	0.695
0.648	627	10	273	0.984	0.697
0.647	629	9	271	0.984	0.7
0.646	632	9	268	0.984	0.702
0.645	634	10	266	0.984	0.705
0.643	636	10	264	0.984	0.708
0.642	639	10	261	0.983	0.71
0.641	641	9	259	0.986	0.713
0.639	643	9	257	0.985	0.715
0.638	646	10	254	0.983	0.718
0.637	648	10	252	0.984	0.721
0.636	650	9	250	0.985	0.723
0.634	653	11	247	0.983	0.726
0.633	655	9	245	0.985	0.728
0.632	657	10	243	0.984	0.731
0.63	660	11	240	0.983	0.734
0.629	662	10	238	0.984	0.736
0.628	665	10	235	0.985	0.739
0.627	667	10	233	0.984	0.742
0.625	669	11	231	0.983	0.744
0.624	672	11	228	0.983	0.747
0.623	674	10	226	0.985	0.749
0.622	676	11	224	0.983	0.752
0.62	679	11	221	0.983	0.755
0.619	681	11	219	0.984	0.757
0.618	683	11	217	0.984	0.76
0.616	686	11	214	0.984	0.762
0.615	688	11	212	0.984	0.765
0.614	690	10	210	0.985	0.768
0.613	693	11	207	0.983	0.77
0.611	695	10	205	0.985	0.773
0.61	697	12	203	0.983	0.775
0.609	700	10	200	0.985	0.778
0.607	702	11	198	0.983	0.781
0.606	704	12	196	0.982	0.783
0.605	707	10	193	0.985	0.786
0.604	709	10	191	0.985	0.789
0.602	712	12	188	0.983	0.791
0.601	714	11	186	0.984	0.794
0.6	716	11	184	0.985	0.796
0.599	719	11	181	0.984	0.799
0.597	721	12	179	0.983	0.802
0.596	723	12	177	0.982	0.804
0.595	726	11	174	0.984	0.807
0.593	728	11	172	0.984	0.809
0.592	730	12	170	0.982	0.812
0.591	733	12	167	0.982	0.815
0.59	735	13	165	0.982	0.817
0.588	737	13	163	0.982	0.82
0.587	740	11	160	0.985	0.822
0.586	742	12	158	0.983	0.825
0.584	744	12	156	0.983	0.828
0.583	747	12	153	0.983	0.83
0.582	749	12	151	0.984	0.833
0.581	751	12	149	0.984	0.836
0.579	754	12	146	0.983	0.838
0.578	756	11	144	0.984	0.841
0.577	759	12	141	0.983	0.843
0.575	761	11	139	0.984	0.846
0.574	763	13	137	0.982	0.849
0.573	766	13	134	0.983	0.851
0.572	768	11	132	0.984	0.854
0.57	770	12	130	0.984	0.856
0.569	773	12	127	0.984	0.859
0.568	775	12	125	0.983	0.862
0.567	777	12	123	0.984	0.864
0.565	780	12	120	0.984	0.867
0.564	782	12	118	0.984	0.869
0.563	784	13	116	0.983	0.872
0.561	787	14	113	0.982	0.875
0.56	789	12	111	0.984	0.877
0.559	791	13	109	0.983	0.88
0.558	794	13	106	0.983	0.883
0.556	796	14	104	0.982	0.885
0.555	798	12	102	0.984	0.888
0.554	801	13	99	0.983	0.89
0.552	803	14	97	0.982	0.893
0.551	806	15	94	0.981	0.896
0.55	808	14	92	0.982	0.898
0.549	810	15	90	0.981	0.901
0.547	813	14	87	0.983	0.903
0.546	815	14	85	0.982	0.906
0.545	817	14	83	0.982	0.909
0.543	820	14	80	0.982	0.911
0.542	822	14	78	0.982	0.914
0.541	824	14	76	0.982	0.916
0.54	827	13	73	0.983	0.919
0.538	829	15	71	0.981	0.922
0.537	831	15	69	0.981	0.924
0.536	834	14	66	0.982	0.927
0.535	836	14	64	0.982	0.93
0.533	838	15	62	0.981	0.932
0.532	841	13	59	0.983	0.935
0.531	843	13	57	0.984	0.937
0.529	845	15	55	0.982	0.94
0.528	848	16	52	0.981	0.943
0.527	850	15	50	0.982	0.945
0.526	853	14	47	0.983	0.948
0.524	855	16	45	0.981	0.95
0.523	857	15	43	0.982	0.953
0.522	860	15	40	0.982	0.956
0.52	862	14	38	0.983	0.958
0.519	864	15	36	0.982	0.961
0.518	867	15	33	0.982	0.963
0.517	869	15	31	0.982	0.966
0.515	871	16	29	0.981	0.969
0.514	874	15	26	0.982	0.971
0.513	876	16	24	0.981	0.974
0.512	878	17	22	0.981	0.977
0.51	881	17	19	0.981	0.979
0.509	883	16	17	0.982	0.982
0.508	885	16	15	0.981	0.984
0.506	888	17	12	0.98	0.987
0.505	890	16	10	0.981	0.99
0.504	892	15	8	0.983	0.992
0.503	895	16	5	0.982	0.995
0.501	897	17	3	0.98	0.997
0.5	900	16	0	0.982	1
0.99	0	0	450	0.962	0
0.989	1	0	449	0.961	0.003
0.987	2	0	448	0.963	0.005
0.986	3	0	447	0.963	0.008
0.985	4	0	446	0.963	0.01
0.984	5	0	445	0.962	0.013
0.982	7	0	443	0.963	0.016
0.981	8	0	442	0.964	0.018
0.98	9	0	441	0.968	0.021
0.978	10	0	440	0.968	0.023
0.977	11	0	439	0.968	0.026
0.976	12	0	438	0.963	0.029
0.975	14	0	436	0.967	0.031
0.973	15	0	435	0.961	0.034
0.972	16	0	434	0.96	0.037
0.971	17	0	433	0.965	0.039
0.97	18	0	432	0.966	0.042
0.968	19	0	431	0.965	0.044
0.967	21	0	429	0.965	0.047
0.966	22	0	428	0.966	0.05
0.964	23	0	427	0.961	0.052
0.963	24	1	426	0.959	0.055
0.962	25	1	425	0.96	0.057
0.961	27	0	423	0.964	0.06
0.959	28	1	422	0.963	0.063
0.958	29	1	421	0.963	0.065
0.957	30	1	420	0.965	0.068
0.955	31	1	419	0.959	0.07
0.954	32	1	418	0.964	0.073
0.953	34	1	416	0.965	0.076
0.952	35	1	415	0.964	0.078
0.95	36	1	414	0.958	0.081
0.949	37	1	413	0.959	0.084
0.948	38	1	412	0.965	0.086
0.947	39	1	411	0.964	0.089
0.945	41	1	409	0.966	0.091
0.944	42	1	408	0.959	0.094
0.943	43	1	407	0.965	0.097
0.941	44	1	406	0.965	0.099
0.94	45	1	405	0.962	0.102
0.939	46	2	404	0.956	0.104
0.938	48	1	402	0.965	0.107
0.936	49	1	401	0.961	0.11
0.935	50	2	400	0.96	0.112
0.934	51	2	399	0.958	0.115
0.932	52	2	398	0.959	0.117
0.931	54	2	396	0.962	0.12
0.93	55	2	395	0.956	0.123
0.929	56	2	394	0.964	0.125
0.927	57	2	393	0.961	0.128
0.926	58	2	392	0.963	0.131
0.925	59	2	391	0.958	0.133
0.923	61	2	389	0.961	0.136
0.922	62	2	388	0.955	0.138
0.921	63	2	387	0.96	0.141
0.92	64	2	386	0.959	0.144
0.918	65	2	385	0.962	0.146
0.917	66	2	384	0.963	0.149
0.916	68	2	382	0.962	0.151
0.915	69	3	381	0.955	0.154
0.913	70	3	380	0.956	0.157
0.912	71	3	379	0.954	0.159
0.911	72	2	378	0.963	0.162
0.909	74	3	376	0.959	0.164
0.908	75	3	375	0.958	0.167
0.907	76	3	374	0.959	0.17
0.906	77	3	373	0.955	0.172
0.904	78	3	372	0.953	0.175
0.903	79	3	371	0.958	0.178
0.902	81	3	369	0.961	0.18
0.9	82	3	368	0.953	0.183
0.899	83	3	367	0.957	0.185
0.898	84	3	366	0.961	0.188
0.897	85	3	365	0.959	0.191
0.895	86	3	364	0.954	0.193
0.894	88	3	362	0.956	0.196
0.893	89	4	361	0.952	0.198
0.891	90	3	360	0.959	0.201
0.89	91	3	359	0.96	0.204
0.889	92	3	358	0.96	0.206
0.888	93	4	357	0.952	0.209
0.886	95	3	355	0.961	0.211
0.885	96	3	354	0.961	0.214
0.884	97	3	353	0.96	0.217
0.883	98	4	352	0.957	0.219
0.881	99	4	351	0.954	0.222
0.88	101	4	349	0.957	0.225
0.879	102	4	348	0.961	0.227
0.877	103	4	347	0.957	0.23
0.876	104	4	346	0.953	0.232
0.875	105	5	345	0.951	0.235
0.874	106	5	344	0.952	0.238
0.872	108	4	342	0.959	0.24
0.871	109	4	341	0.955	0.243
0.87	110	5	340	0.953	0.245
0.868	111	5	339	0.954	0.248
0.867	112	5	338	0.952	0.251
0.866	113	5	337	0.95	0.253
0.865	115	5	335	0.955	0.256
0.863	116	4	334	0.959	0.258
0.862	117	4	333	0.959	0.261
0.861	118	5	332	0.951	0.264
0.86	119	5	331	0.954	0.266
0.858	121	5	329	0.952	0.269
0.857	122	5	328	0.953	0.272
0.856	123	5	327	0.953	0.274
0.854	124	5	326	0.952	0.277
0.853	125	6	325	0.95	0.279
0.852	126	6	324	0.95	0.282
0.851	128	6	322	0.95	0.285
0.849	129	6	321	0.951	0.287
0.848	130	6	320	0.953	0.29
0.847	131	5	319	0.957	0.292
0.845	132	6	318	0.952	0.295
0.844	133	6	317	0.951	0.298
0.843	135	5	315	0.958	0.3
0.842	136	5	314	0.958	0.303
0.84	137	6	313	0.953	0.305
0.839	138	6	312	0.952	0.308
0.838	139	6	311	0.952	0.311
0.836	140	6	310	0.955	0.313
0.835	142	6	308	0.954	0.316
0.834	143	7	307	0.95	0.319
0.833	144	7	306	0.949	0.321
0.831	145	7	305	0.95	0.324
0.83	146	7	304	0.948	0.326
0.829	148	7	302	0.948	0.329
0.828	149	6	301	0.956	0.332
0.826	150	7	300	0.95	0.334
0.825	151	7	299	0.948	0.337
0.824	152	7	298	0.952	0.339
0.822	153	8	297	0.948	0.342
0.821	155	7	295	0.953	0.345
0.82	156	8	294	0.949	0.347
0.819	157	7	293	0.955	0.35
0.817	158	7	292	0.953	0.352
0.816	159	7	291	0.956	0.355
0.815	160	7	290	0.951	0.358
0.813	162	7	288	0.951	0.36
0.812	163	8	287	0.949	0.363
0.811	164	8	286	0.949	0.366
0.81	165	8	285	0.949	0.368
0.808	166	8	284	0.952	0.371
0.807	168	7	282	0.954	0.373
0.806	169	7	281	0.954	0.376
0.804	170	8	280	0.949	0.379
0.803	171	7	279	0.954	0.381
0.802	172	7	278	0.954	0.384
0.801	173	9	277	0.947	0.386
0.799	175	9	275	0.945	0.389
0.798	176	8	274	0.95	0.392
0.797	177	9	273	0.945	0.394
0.796	178	9	272	0.949	0.397
0.794	179	9	271	0.946	0.399
0.793	180	8	270	0.952	0.402
0.792	182	9	268	0.948	0.405
0.79	183	9	267	0.949	0.407
0.789	184	9	266	0.948	0.41
0.788	185	10	265	0.944	0.413
0.787	186	10	264	0.946	0.415
0.785	187	10	263	0.944	0.418
0.784	189	10	261	0.945	0.42
0.783	190	9	260	0.949	0.423
0.781	191	10	259	0.947	0.426
0.78	192	10	258	0.943	0.428
0.779	193	9	257	0.95	0.431
0.778	195	11	255	0.943	0.433
0.776	196	9	254	0.949	0.436
0.775	197	10	253	0.946	0.439
0.774	198	9	252	0.95	0.441
0.773	199	10	251	0.948	0.444
0.771	200	10	250	0.95	0.446
0.77	202	10	248	0.951	0.449
0.769	203	10	247	0.951	0.452
0.767	204	10	246	0.951	0.454
0.766	205	10	245	0.948	0.457
0.765	206	10	244	0.95	0.46
0.764	207	10	243	0.951	0.462
0.762	209	11	241	0.946	0.465
0.761	210	10	240	0.949	0.467
0.76	211	10	239	0.95	0.47
0.758	212	10	238	0.949	0.473
0.757	213	12	237	0.941	0.475
0.756	215	11	235	0.948	0.478
0.755	216	10	234	0.95	0.48
0.753	217	12	233	0.941	0.483
0.752	218	12	232	0.942	0.486
0.751	219	11	231	0.948	0.488
0.749	220	12	230	0.942	0.491
0.748	222	12	228	0.944	0.493
0.747	223	12	227	0.944	0.496
0.746	224	12	226	0.943	0.499
0.744	225	11	225	0.948	0.501
0.743	226	12	224	0.947	0.504
0.742	227	13	223	0.942	0.507
0.741	229	13	221	0.94	0.509
0.739	230	12	220	0.947	0.512
0.738	231	12	219	0.947	0.514
0.737	232	14	218	0.94	0.517
0.735	233	13	217	0.944	0.52
0.734	234	12	216	0.946	0.522
0.733	236	13	214	0.945	0.525
0.732	237	12	213	0.948	0.527
0.73	238	13	212	0.944	0.53
0.729	239	14	211	0.941	0.533
0.728	240	14	210	0.941	0.535
0.726	242	13	208	0.944	0.538
0.725	243	13	207	0.944	0.54
0.724	244	14	206	0.943	0.543
0.723	245	14	205	0.942	0.546
0.721	246	14	204	0.94	0.548
0.72	247	15	203	0.939	0.551
0.719	249	15	201	0.939	0.554
0.717	250	13	200	0.947	0.556
0.716	251	13	199	0.946	0.559
0.715	252	14	198	0.942	0.561
0.714	253	14	197	0.943	0.564
0.712	254	15	196	0.94	0.567
0.711	256	14	194	0.944	0.569
0.71	257	14	193	0.945	0.572
0.709	258	15	192	0.939	0.574
0.707	259	14	191	0.946	0.577
0.706	260	14	190	0.943	0.58
0.705	262	15	188	0.942	0.582
0.703	263	14	187	0.945	0.585
0.702	264	15	186	0.94	0.587
0.701	265	15	185	0.94	0.59
0.7	266	15	184	0.942	0.593
0.698	267	14	183	0.946	0.595
0.697	269	15	181	0.943	0.598
0.696	270	16	180	0.937	0.601
0.694	271	16	179	0.938	0.603
0.693	272	16	178	0.938	0.606
0.692	273	17	177	0.936	0.608
0.691	274	16	176	0.941	0.611
0.689	276	15	174	0.943	0.614
0.688	277	15	173	0.944	0.616
0.687	278	18	172	0.935	0.619
0.686	279	16	171	0.94	0.621
0.684	280	17	170	0.937	0.624
0.683	281	17	169	0.938	0.627
0.682	283	15	167	0.944	0.629
0.68	284	15	166	0.945	0.632
0.679	285	18	165	0.936	0.634
0.678	286	17	164	0.94	0.637
0.677	287	16	163	0.943	0.64
0.675	289	16	161	0.942	0.642
0.674	290	18	160	0.936	0.645
0.673	291	19	159	0.934	0.648
0.671	292	17	158	0.939	0.65
0.67	293	18	157	0.938	0.653
0.669	294	16	156	0.944	0.655
0.668	296	19	154	0.935	0.658
0.666	297	18	153	0.937	0.661
0.665	298	17	152	0.943	0.663
0.664	299	18	151	0.94	0.666
0.662	300	19	150	0.936	0.668
0.661	301	19	149	0.937	0.671
0.66	303	17	147	0.941	0.674
0.659	304	17	146	0.941	0.676
0.657	305	18	145	0.939	0.679
0.656	306	20	144	0.935	0.681
0.655	307	19	143	0.936	0.684
0.654	309	20	141	0.935	0.687
0.652	310	18	140	0.941	0.689
0.651	311	18	139	0.941	0.692
0.65	312	18	138	0.941	0.695
0.648	313	20	137	0.935	0.697
0.647	314	19	136	0.937	0.7
0.646	316	18	134	0.941	0.702
0.645	317	18	133	0.941	0.705
0.643	318	19	132	0.937	0.708
0.642	319	19	131	0.938	0.71
0.641	320	19	130	0.94	0.713
0.639	321	20	129	0.935	0.715
0.638	323	20	127	0.937	0.718
0.637	324	19	126	0.939	0.721
0.636	325	21	125	0.934	0.723
0.634	326	21	124	0.935	0.726
0.633	327	22	123	0.932	0.728
0.632	328	21	122	0.935	0.731
0.63	330	19	120	0.94	0.734
0.629	331	22	119	0.932	0.736
0.628	332	23	118	0.931	0.739
0.627	333	21	117	0.937	0.742
0.625	334	20	116	0.94	0.744
0.624	336	21	114	0.937	0.747
0.623	337	22	113	0.935	0.749
0.622	338	21	112	0.936	0.752
0.62	339	21	111	0.938	0.755
0.619	340	23	110	0.93	0.757
0.618	341	20	109	0.94	0.76
0.616	343	21	107	0.938	0.762
0.615	344	23	106	0.932	0.765
0.614	345	23	105	0.933	0.768
0.613	346	24	104	0.93	0.77
0.611	347	23	103	0.932	0.773
0.61	348	24	102	0.93	0.775
0.609	350	22	100	0.937	0.778
0.607	351	23	99	0.934	0.781
0.606	352	22	98	0.936	0.783
0.605	353	21	97	0.939	0.786
0.604	354	24	96	0.93	0.789
0.602	356	22	94	0.937	0.791
0.601	357	25	93	0.93	0.794
0.6	358	24	92	0.931	0.796
0.599	359	24	91	0.932	0.799
0.597	360	22	90	0.937	0.802
0.596	361	24	89	0.932	0.804
0.595	363	22	87	0.937	0.807
0.593	364	25	86	0.931	0.809
0.592	365	24	85	0.934	0.812
0.591	366	25	84	0.93	0.815
0.59	367	25	83	0.93	0.817
0.588	368	25	82	0.931	0.82
0.587	370	26	80	0.929	0.822
0.586	371	25	79	0.933	0.825
0.584	372	26	78	0.929	0.828
0.583	373	26	77	0.93	0.83
0.582	374	26	76	0.929	0.833
0.581	375	27	75	0.927	0.836
0.579	377	25	73	0.933	0.838
0.578	378	25	72	0.932	0.841
0.577	379	26	71	0.93	0.843
0.575	380	24	70	0.935	0.846
0.574	381	26	69	0.929	0.849
0.573	383	25	67	0.935	0.851
0.572	384	28	66	0.926	0.854
0.57	385	25	65	0.934	0.856
0.569	386	25	64	0.934	0.859
0.568	387	26	63	0.931	0.862
0.567	388	27	62	0.928	0.864
0.565	390	29	60	0.926	0.867
0.564	391	26	59	0.933	0.869
0.563	392	28	58	0.927	0.872
0.561	393	27	57	0.93	0.875
0.56	394	29	56	0.926	0.877
0.559	395	28	55	0.928	0.88
0.558	397	29	53	0.927	0.883
0.556	398	27	52	0.932	0.885
0.555	399	29	51	0.927	0.888
0.554	400	30	50	0.925	0.89
0.552	401	28	49	0.93	0.893
0.551	403	28	47	0.93	0.896
0.55	404	29	46	0.927	0.898
0.549	405	29	45	0.926	0.901
0.547	406	30	44	0.925	0.903
0.546	407	28	43	0.931	0.906
0.545	408	29	42	0.927	0.909
0.543	410	29	40	0.928	0.911
0.542	411	30	39	0.926	0.914
0.541	412	29	38	0.929	0.916
0.54	413	27	37	0.933	0.919
0.538	414	28	36	0.931	0.922
0.537	415	28	35	0.932	0.924
0.536	417	28	33	0.932	0.927
0.535	418	30	32	0.928	0.93
0.533	419	29	31	0.929	0.932
0.532	420	30	30	0.928	0.935
0.531	421	31	29	0.926	0.937
0.529	422	30	28	0.928	0.94
0.528	424	29	26	0.932	0.943
0.527	425	30	25	0.928	0.945
0.526	426	30	24	0.93	0.948
0.524	427	30	23	0.928	0.95
0.523	428	33	22	0.922	0.953
0.522	430	31	20	0.927	0.956
0.52	431	30	19	0.929	0.958
0.519	432	30	18	0.93	0.961
0.518	433	30	17	0.93	0.963
0.517	434	33	16	0.923	0.966
0.515	435	30	15	0.929	0.969
0.514	437	31	13	0.927	0.971
0.513	438	33	12	0.924	0.974
0.512	439	33	11	0.924	0.977
0.51	440	34	10	0.921	0.979
0.509	441	31	9	0.93	0.982
0.508	442	31	8	0.929	0.984
0.506	444	30	6	0.93	0.987
0.505	445	31	5	0.929	0.99
0.504	446	32	4	0.927	0.992
0.503	447	32	3	0.927	0.995
0.501	448	31	2	0.93	0.997
0.5	450	35	0	0.92	1
