# Supplementary material for: Development of advanced progress recognition algorithms for construction monitoring
Source: PLoS One. 2025 Oct 9;20(10):e0333262. doi: 10.1371/journal.pone.0333262 (PMC12510549; doi:10.1371/journal.pone.0333262)
Supplement: S2 File — (CSV) [file pone.0333262.s002.csv]

epoch	train/box_loss	train/cls_loss	train/dfl_loss	metrics/precision(B)	val/box_loss	val/cls_loss	metrics/mAP50(B)	metrics/mAP50-95(B)
1	1.7817518372430226	3.5011644944661304	1.8238509758484451	0.2276880495383294	1.7646241424512183	60.03069080079535	0.2589460612317671	0.23833602502635193
2	1.8225035410617119	3.4918924540995984	1.7999429607483608	0.2671873554985254	1.7647958396464167	59.40608804292345	0.2306114720406804	0.24217592498905288
3	1.7792607608764186	3.4410682439827283	1.770344043725515	0.25020137027556183	1.6898743518598047	59.72451767114049	0.2777875010917181	0.2382952515484453
4	1.7885745488189406	3.4157102281586673	1.7929835516922423	0.25566455412729194	1.7750166122402162	58.162878331128134	0.25695275580948096	0.25895309572522734
5	1.7334793331606984	3.4202233497468497	1.768522822719485	0.27832208235389894	1.6792651025060075	58.282286416324496	0.28644740735639024	0.29779672377464406
6	1.7379639753701936	3.3763488024079154	1.7277237817288549	0.23187417750002182	1.6395046343474973	57.19344957612075	0.29744040829413654	0.2988661290501349
7	1.7282557459314365	3.386275290119276	1.7266031329278635	0.26877869844236496	1.7412957833009621	57.00021775553978	0.28531671623045557	0.3014277484279192
8	1.724788525953776	3.383402984380744	1.7378959483862957	0.26660314666483337	1.714747413355436	56.89395648080481	0.29268121720192464	0.27518877590352747
9	1.716852030436411	3.353309183379297	1.7474510727276131	0.34163853011010825	1.6919233929331543	56.613280513546	0.29264871379474783	0.2564397702607404
10	1.7224395221222948	3.3393437055848847	1.7052673986850775	0.3275673408216724	1.6355275682299597	55.2758591574607	0.2924649560222315	0.3087076045520502
11	1.7073273698839655	3.3148785246263563	1.6781364782483776	0.29118918295928775	1.6853085075392071	54.42828676195748	0.305759356389356	0.29427146767202544
12	1.6805948451248034	3.248015791156047	1.7015815749851468	0.32597580426396006	1.644388813122819	54.77678739350048	0.3153960463127924	0.33379696646247997
13	1.6798543022353727	3.240862126050621	1.7165456849286218	0.32222592283450874	1.5374535917233578	54.84321456424271	0.31996739133444757	0.31119134445778857
14	1.6862642707514313	3.2146271020654282	1.6803705503886386	0.3175300402018243	1.6053501483414514	52.59362766431333	0.30920585417930424	0.30619257891972523
15	1.6217462713218542	3.213866916888968	1.6715042400019149	0.3187568213940251	1.6886254056626686	53.02895284286537	0.29201943052861123	0.30948308486733994
16	1.6392144845495744	3.206726317513047	1.6474604570118105	0.33599912031055906	1.70287810855115	52.80238309118531	0.33762211398207836	0.3362953379608518
17	1.602133753645693	3.2125347936256667	1.6344981445864144	0.35547746255750773	1.5973243795893544	51.219867994309986	0.30624277087165763	0.3418022935160814
18	1.6359971715105468	3.1751997927911018	1.6303168900666727	0.36637009584887503	1.4895213706661583	51.40511938089955	0.3609187231558501	0.35275296552839547
19	1.5790069843992396	3.1545905586477048	1.6328048756889217	0.3098601652517502	1.4715277509681197	50.510926661248625	0.366012349383925	0.36745587986022976
20	1.6117671265263667	3.0886153405210526	1.6404420762488836	0.36140275504638025	1.6562880134916762	50.59317462535876	0.3760776479034334	0.3537084088816972
21	1.6118288459152599	3.0516947306626077	1.6168426930721995	0.35852939546345064	1.5329264574048815	50.876917871551555	0.39949187612214115	0.3697923671991708
22	1.605718316269342	3.081338228861007	1.5904196038493663	0.38232266222259526	1.4712225256077616	49.52949551193601	0.35924062787156386	0.3695193088863931
23	1.5766787491658123	3.055154336009742	1.5579232588871683	0.3794515509375861	1.3799121513566897	48.81527324270735	0.3451188500070724	0.37464364711514825
24	1.560122048409079	3.0324408561353446	1.5639018178384918	0.38309130026283694	1.546582748591161	47.95398761007787	0.35834219360619324	0.36702144531499936
25	1.5595073082724178	3.011178746815956	1.551760999935211	0.3829421242240966	1.6262103817861566	48.36990927543004	0.38940766360534684	0.3712085889193524
26	1.517477960616781	3.0312723295073325	1.5624081203576319	0.3956405263294088	1.4422308255184322	48.157518057162	0.3986489531739917	0.3901221304239617
27	1.503299608434651	2.9702342496673917	1.5383922800234013	0.3884876214128577	1.4743327332305995	46.51171121313132	0.4279202355562133	0.37878718726276456
28	1.523605305836479	2.9499015677174953	1.5173276187362768	0.4284286498212969	1.515362865674726	46.7303525587685	0.38763524775845554	0.4037159621729773
29	1.514185825450939	2.9107054800313925	1.5451552899759113	0.4335053420749915	1.3500589572524522	45.98744217612271	0.39593249855179957	0.40362499531002005
30	1.4897217038895658	2.897218019770669	1.503329629472403	0.40254420970302973	1.473588820796446	44.941222887704036	0.41761219959929674	0.4167975753857735
31	1.4675446762494309	2.876513162761279	1.5168552031246416	0.45126525862021466	1.4563561144880113	43.61455374157442	0.4326215503866017	0.40457997159778364
32	1.450433753836067	2.8297338993158325	1.4930091444251212	0.4465523340300615	1.488724655899108	44.76201117060712	0.44838264976162795	0.4013322498539881
33	1.4450391688852917	2.851746940126681	1.4728294550886447	0.412009487472018	1.4427032649514742	44.50133598856893	0.45545002665177026	0.40059331819461513
34	1.4507526281253162	2.8292057012411767	1.4899864047282603	0.44007944574990193	1.4694213346913705	43.04690255768192	0.4495312360018909	0.4223189058394715
35	1.466050186238239	2.7950947078409096	1.451581805714869	0.4598526797030139	1.4695643301859678	43.03008484630579	0.4348587251482105	0.4334553641995335
36	1.4384378190686533	2.8126507626264026	1.4554970134007086	0.4519660794421742	1.3618111550100507	42.22967221713407	0.4198862884738733	0.4528058990638874
37	1.418317273601183	2.7514501418779984	1.4474546541211368	0.483653287066909	1.4289913049793512	42.044454604006546	0.4125786281922271	0.41980306618343327
38	1.4272922576393876	2.71287988443771	1.4405940632239478	0.4833352446251451	1.4255853991954173	41.51821417835526	0.46388210531177526	0.4117605686008485
39	1.40032356337817	2.727194680444967	1.4379330500978595	0.4683710635081105	1.3847366317093412	41.77170546632471	0.4537512160561996	0.49161928749317524
40	1.3689615752021678	2.6970968170098417	1.4079136957275857	0.4615112902515601	1.3360487875566125	40.729885954210076	0.47983380149786076	0.4336200111033267
41	1.3940131962910012	2.649288618218068	1.3987984026198703	0.46781828521664626	1.4021715955758705	39.12435614906041	0.5068946167328532	0.4545287957979445
42	1.3703083259605129	2.694092925158274	1.4125327985410752	0.49190120864995845	1.3058313916378514	39.02434564748937	0.4957817941029747	0.49301575078814847
43	1.3769053903862603	2.652376495532489	1.4093862623877078	0.46621579711857214	1.3622867951259188	39.03718453543912	0.48821432965695805	0.47238257680165396
44	1.3381235743260111	2.6166961432195506	1.3941754123792787	0.4844184919365164	1.4152714075312514	38.03153358242279	0.5007333547551611	0.48906621853761456
45	1.330660431065091	2.59578314242611	1.3665969136605174	0.47746504603786427	1.2699629600508846	38.59285356054345	0.5169419553454399	0.4703055012290394
46	1.3104423662701297	2.585646924587237	1.391319770307094	0.5087223070235911	1.3229405485766903	37.21197237252081	0.519826807796176	0.4964432749508211
47	1.3428950812216707	2.5748270377648295	1.3337813700811278	0.5441566529068499	1.2448356785909436	37.20821066791473	0.5207269616157906	0.4988574174288906
48	1.2721887773193055	2.5276165929036933	1.3283108767668088	0.5191922509571859	1.248280350576867	36.632013952780405	0.5024871913906611	0.48123233731198456
49	1.2849498104495716	2.5063295346435135	1.339379511918608	0.5408210983986409	1.3121748847755548	35.354215315490876	0.5609242269493788	0.5054275103186254
50	1.2457915735298752	2.472073864279401	1.3325588834085895	0.5648193744531786	1.2313761182371954	34.952219950755136	0.5366463806781485	0.4809054968862801
51	1.223007597765017	2.4850763180918354	1.3376395930946137	0.5659271661046389	1.2410310274960556	35.111387357778746	0.571240060909981	0.5360241556396663
52	1.2639730098965436	2.4709708299552284	1.307062889141447	0.4965515915775578	1.313237847286761	34.90007623168741	0.5742798623853997	0.5320538131775979
53	1.2592732056561156	2.4167132268478997	1.3069236971911713	0.5646426625468499	1.185877033851205	34.05626073438429	0.5492089139943032	0.5011011541688507
54	1.2522276872294462	2.4460694978268878	1.3211792826573068	0.5446713966993912	1.2557114954273687	33.04813957949454	0.552295454153599	0.5594718432751858
55	1.2413505858312242	2.4173755411877904	1.3309869304871764	0.594669648229186	1.2128218233575894	33.5923848144747	0.5680596002028516	0.5563593162482698
56	1.2600667433753534	2.3613161396635434	1.2858238708395504	0.5657299564457952	1.1435585084866406	32.68677356461865	0.5720524611685198	0.5380217467715485
57	1.1762166343254448	2.3794334662529693	1.2474265433741436	0.5929130895173209	1.1493825746932984	33.6216145581956	0.599510661661955	0.5749660404116033
58	1.1824550193339916	2.3456049013172304	1.255077992304031	0.5907632879402759	1.2313511665016796	31.254338078644768	0.5922045557618935	0.5594281845855369
59	1.178961070719582	2.3017194794056564	1.2531134466336995	0.6098814442943992	1.0537325328592229	31.953973056593373	0.6196354377824411	0.5842642096152401
60	1.2195341828681332	2.3116090671059495	1.2565431402544467	0.5887168390363128	1.213122977300394	30.000223848839024	0.6350850626737841	0.5841432526676972
61	1.1833516935362758	2.268091824668725	1.208386062156158	0.6130486027216078	1.1679116251474593	29.852063618708083	0.5885877659059949	0.5856218282708985
62	1.1723293312720278	2.244668487229108	1.2274510777227121	0.6023664320615344	1.2423725775565648	29.38923734716993	0.6100831086322961	0.5679120435693771
63	1.1416739092943367	2.1990615478615645	1.2088930329215963	0.6364475600097563	1.0774829311235512	29.25538809758785	0.5815801985261082	0.6027394680992244
64	1.1423176895619818	2.1880490132316988	1.2252135225829843	0.6451832152485562	1.1078825162586934	28.77561924853782	0.5904129334102075	0.5741927419671489
65	1.1149776050806437	2.1799695577032994	1.1968068768717959	0.641787093683468	1.1503883430913913	27.344819519357895	0.5906632943628806	0.5919394791079294
66	1.1102785699347764	2.160426311858208	1.133548014923492	0.6381150080279744	1.0435700459692234	27.120820215515714	0.6478189108161561	0.6161778562020618
67	1.1106461781632269	2.162598656920029	1.1521116419166006	0.6223411713193151	1.0194554245001763	27.838753582090103	0.6630723617690774	0.5960594849523255
68	1.0968024287535165	2.0945310742348178	1.1663273767633948	0.6448106894661135	1.0790753391311065	26.679670903023812	0.6371593148625954	0.6242376545996311
69	1.071930094977961	2.080832731157411	1.1501100342435286	0.6388691265097335	1.0342855522050345	27.065993762760364	0.6082591741743316	0.6460112198798301
70	1.0612171960785501	2.1119240591762667	1.1072654565751046	0.6413324095603481	1.1346075344226185	24.897587822986846	0.6445970164704172	0.6425425309121985
71	1.0706649097602872	2.0615827288633395	1.1066037104256705	0.6729768370260709	0.9741869495397217	25.032431128172114	0.6493636283318085	0.6066531128153905
72	1.0493914751148443	2.031098376105521	1.0803229455398617	0.6579325012569004	1.085780633558494	24.728621880889683	0.6762030723607572	0.6552934909099501
73	1.0044696734144722	2.055269813074165	1.0779070080060142	0.6647254609040019	0.9998316189067392	24.136688680107987	0.6800147476090781	0.6423613217453468
74	1.0365602600826425	2.0090763688565922	1.1102911316754502	0.6921722587525674	0.9171953016682624	23.321269479517632	0.6479324049388974	0.6530112331575656
75	1.0200360341665917	2.005130247958514	1.0897532700867443	0.6753619470762293	0.916406554595554	22.308428282282247	0.6805328123703632	0.6481702990459451
76	1.0085966561809494	1.929823643880789	1.0717110380139274	0.6769676574228003	1.0504370906837177	22.657863624468504	0.7064986642843029	0.6697898729484592
77	0.983893703943251	1.9297806470216623	1.0916626339968802	0.7053598022043116	1.0745002481997499	21.3345894159707	0.6988921762015695	0.6984949655087103
78	0.9954545296466203	1.9190857187608787	1.0268694259895585	0.6812460765054433	0.94306636007544	21.960220892930547	0.6933879373790366	0.6605385736060702
79	0.9710305010179358	1.8673490802929038	1.0521684074031594	0.6987486563315131	0.9897557387128293	19.91281467495635	0.6948793054423938	0.6659338768739719
80	0.9531550943646543	1.8578315743632532	1.045161722670448	0.6993548189203106	0.9761954405165335	19.83651630044275	0.712452595304869	0.6822060177045873
81	0.949061478655483	1.842200988003568	1.0209782067468234	0.7175124658895002	0.9295317867835033	20.534334044929647	0.7533113107112364	0.6855739417936566
82	0.9661279039615969	1.824010726717815	0.98419077858236	0.7584953135328181	1.0860301228149951	19.30698562118875	0.7119477367379372	0.6615309911090811
83	0.9412933105317015	1.807039680301814	1.0323378743948433	0.7170354813079912	0.9053833467569502	19.48656060981376	0.7511540535244322	0.6982015309527713
84	0.9445801810980963	1.7711931475521048	1.0238058829875276	0.7362380164237395	0.9018335061598807	17.648597866489236	0.7282198790993667	0.6955212911662232
85	0.9247982242244135	1.8107352803396681	0.9846807460035223	0.7527484156219569	0.8355662528095427	17.116228198019762	0.7354572180454036	0.7253424605105626
86	0.9208488529427552	1.7688672002988555	0.9619842941728871	0.7762874084109007	0.8650080827723319	17.26658918936214	0.7417543133302583	0.7068368976173792
87	0.8590467207677561	1.7346388592429476	1.000968779226671	0.7287391897751263	0.8561049910749096	16.824063061535988	0.7300125368515765	0.6937074869980366
88	0.905307346042565	1.6765566643587109	0.9525668266600736	0.7659688899168624	0.93858557182006	16.581088264792655	0.7752890796491051	0.7235442357460605
89	0.859434996960135	1.6603549245517204	0.9780831757268126	0.7458914608867796	0.8960869844180631	15.510872483501673	0.7859829549137038	0.6878507812460487
90	0.8739100627109561	1.6798002489983526	0.936922935366434	0.7648979154818765	0.8944361082738391	15.943004626567244	0.7846025299766021	0.7025291993422444
91	0.8632354608292967	1.6576276089504445	0.9422346818903689	0.7998220803653694	0.84441232687445	14.86068450006095	0.7623721856354048	0.7794395294488397
92	0.8272035083051974	1.630401334654965	0.967558774490638	0.7826624371777768	0.8961982205611639	14.197777059841119	0.8001022539551458	0.753929183378748
93	0.8302734491843272	1.6290916224229464	0.9501187639534622	0.7824176134578481	0.8005336849003162	13.61751450523543	0.8150050075470038	0.7327977322002841
94	0.81183443809059	1.5802524290052864	0.8932159703065922	0.8017005527190836	0.8243930231919537	13.575574579445162	0.798636420509137	0.7423516896185144
95	0.8245906861239686	1.5618022232964992	0.9085625601068097	0.81994475817771	0.7954078030708538	12.777751850989128	0.7854073335474925	0.7837653774719184
96	0.8062833160393168	1.5591802798660288	0.8809289295756632	0.81237887052626	0.7999912398759482	12.112077647231345	0.7770830033936446	0.8015883370441373
97	0.7557265549781762	1.5003572279973505	0.8676614816189478	0.8205874587727736	0.8010383038871536	12.372791806961173	0.8078756475978641	0.7622461727540276
98	0.763663985553098	1.4676867292617353	0.8493005422798244	0.819117890802799	0.8556973414120103	11.335274980029169	0.8344799494201146	0.8058287755312894
99	0.7414082533140266	1.456755785153374	0.8569900763353945	0.8531192174224767	0.8450493027643999	11.226590985276031	0.8591896986721643	0.7735704486628667
100	0.7504109711424296	1.463147508102933	0.8655920847802306	0.8271791406044315	0.6900543689476635	10.06727021476179	0.816125474773419	0.8106918425116074
101	0.7561988245070487	1.4163585873964826	0.8132858016933813	0.823808379926051	0.7488255288844262	10.068226535744843	0.8411551325759657	0.8112865266415017
102	0.7068161760146485	1.4357842978064241	0.8409072743403005	0.8698452896553944	0.7249967556619928	9.900486632495165	0.8057857588550769	0.7703075067276616
103	0.738571635684986	1.3976292005320123	0.835698042422638	0.8683152816294221	0.8676173075220602	9.45766180280531	0.8627164808626018	0.8174792274916008
104	0.6991849098834473	1.4049124525728762	0.8207672157103212	0.8786240215159671	0.7542376138601514	8.966261022070782	0.8400319635710904	0.7831911703643992
105	0.6954902409325137	1.3322128566768852	0.8185898004530201	0.8457884905452708	0.7012285251226457	7.706738304892727	0.8604809296246014	0.7887929502356007
106	0.6924425122479628	1.3160258109685858	0.755734118711291	0.8470993172693168	0.589565061545922	7.6369386576706555	0.8468084397266795	0.8243404365093969
107	0.7010379152686917	1.3092897509087809	0.7911525248850381	0.8409662705756606	0.6803161214456729	7.149849931008426	0.904390190298715	0.8367681926675504
108	0.7040505079769753	1.3341570325195398	0.7858660135650031	0.8971998528984697	0.6204915700407695	7.043515043251025	0.8950864603926846	0.8476720989224094
109	0.6282554546357039	1.2587157243187985	0.7542655909539229	0.9093781292660742	0.6679247353009765	6.286435187102096	0.8779565414369078	0.8406414159015413
110	0.6761804456191378	1.2783868154835891	0.8015626845808838	0.8513631251832201	0.5620734313054107	5.065194637231142	0.897141273921268	0.8564146484282185
111	0.6534279116811218	1.2268218444990948	0.7353592965459993	0.9340668591718927	0.6934429562547653	4.915288797946197	0.8726417668420955	0.8281424742784498
112	0.6585664735843042	1.2302683457567691	0.7253592966974044	0.9215651272228212	0.5974605398139939	4.026863242898399	0.9170276752718817	0.8299608924395341
113	0.593462204224356	1.204073109928946	0.728805406921457	0.9067693322571747	0.719387840572026	4.769076191514301	0.9186227988050032	0.8301715278486554
114	0.6322297833449211	1.1774947417318433	0.6673706982978881	0.9265817323336694	0.6737224928302648	3.934349474383078	0.9072364143750136	0.8684231742313354
115	0.6135768921575919	1.1947907333053072	0.6811930933338378	0.9119693818523762	0.6030293790567639	3.1616398048819194	0.913912306536878	0.8508784775188527
116	0.5954139215128602	1.135751664444135	0.7095750549375508	0.8988908254963542	0.5744399667596737	2.4431635963693825	0.9111842359916793	0.8631811964310179
117	0.5895590765495542	1.1077764881462626	0.6608100377444381	0.9118901139019142	0.5473106109042265	2.60784318977566	0.8927466600817322	0.89229803603334
118	0.5468312395395057	1.0517671264463495	0.6620031095991534	0.9495384368917447	0.5499843213526503	2.9126934574577668	0.9508584054951095	0.8854564009096786
119	0.5559779765653321	1.0666824101607877	0.6652092668294207	0.9246272037094243	0.573637562441654	0.6313579000088313	0.9320971459253332	0.9152004758015851
120	0.542480026511994	1.0558939350823564	0.6325484079449804	0.9327012300680427	0.5598282061049485	0.8205700153783744	0.9439102264921476	0.9203600639704559
